# Supplementary material for: Comparative Genomic and Functional Analysis of c-di-GMP Metabolism and Regulatory Proteins in Bacillus velezensis LQ-3
Source: Microorganisms. 2024 Aug 21;12(8):1724. doi: 10.3390/microorganisms12081724 (PMC11357230; doi:10.3390/microorganisms12081724)
Supplement: Supplementary file 1 [file microorganisms-12-01724-s001.zip]

Archive with 2 entries (2 files):
- supplementary materials/FigureS1-S4.pdf
- supplementary materials/Table S1-S6.xlsx
