# Supplementary material for: Comparative Genomic and Functional Analysis of c-di-GMP Metabolism and Regulatory Proteins in Bacillus velezensis LQ-3
Source: Microorganisms. 2024 Aug 21;12(8):1724. doi: 10.3390/microorganisms12081724 (PMC11357230; doi:10.3390/microorganisms12081724)
Supplement: Supplementary file 1 [file microorganisms-12-01724-s001.zip › supplementary materials/Table S1-S6.xlsx]

## Sheet: Table S1
Table S1 The list of bacterial strains having potential activities in control of R. cerealis
Strain	The diameter of the fungi (mm)	The inhibition rate (%)
CK	45	-
LQ-3	15.9	64.67
LQ-4	25	44.4444
LQ-7	21.3	52.5926
LQ-10	17.3	61.4815
LQ-11	23	48.8889
LQ-18	22.3	50.37

## Sheet: Table S2
Table S2 The general genome features and predicted modular signaling proteins involved in c-di-GMP metabolism in all 30 analyzed B. velezensis genomes
Strains	Genome size (bp)	CDSs	GC content (%)	plasmids	DGC(GGDEF)	PDE(EAL)	PilZ	DGC, PDE, PilZ-containing protein	GenBank number
FZB42	3918596	4003	0.4648	-	WP_012117154.1 WP_012118188.1 WP_012116834.1 WP_012118906.1	WP_007409615.1 WP_007408678.1	——	4,2,0	CP000560
NAU-B3	4204608	3814	0.4598	1	WP_022552827.1 WP_022552609.1 WP_007407911.1	WP_014417611.1 WP_014418766.1	WP_022553026.1	3,2,1	HG514499
CAU B946	4019861	4052	0.4651	-	WP_014305578.1 WP_003155367.1 WP_014304365.1 WP_014306180.1	WP_003154615.1 WP_003152038.1	——	4,2,0	HE617159
CC09	4167153	4140	0.4605	-	WP_015239460.1 WP_033574209.1 WP_041482102.1 WP_007407911.1	WP_039251609.1 WP_007408678.1	WP_015417731.1	4,2,1	CP015443
SQR9	4117023	3753	0.461	-	WP_038459506.1 WP_038457408.1 WP_032872939.1 WP_038460551.1	WP_007409615.1 WP_032876792.1	WP_038458995.1	4,2,1	CP006890
AL7	3894709	4086	0.4664	-	WP_007613122.1 WP_007610270.1 WP_007609485.1 WP_007615000.1	WP_007611099.1 WP_007613436.1	WP_007612262.1	4,2,1	CP045926
LS69	3917761	3896	0.4648	-	WP_032874219.1 WP_032873666.1 WP_032872939.1 WP_007407911.1	WP_014417611.1 WP_032876792.1	WP_032873248.1	4,2,1	CP015911
M75	4007450	4122	0.466	-	WP_069473541.1 WP_069473228.1 WP_003156258.1 WP_014306180.1	WP_003154615.1 WP_003152038.1	WP_003153418.1	4,2,1	CP016395
QST713	4233757	4127	0.459	-	WP_053573518.1 WP_033574209.1 WP_041482102.1 WP_007407911.1	WP_053573391.1 WP_007408678.1	WP_015417731.1	4,2,1	CP025079
UFLA258	3947206	3750	0.4657	-	WP_136396227.1 WP_015240386.1 WP_052827063.1 WP_012118906.1	WP_007409615.1 WP_007408678.1	WP_136396472.1	4,2,1	CP039297
UCMB5140	3980571	4141	0.4652	-	WP_015239460.1 WP_041482102.1 WP_007407911.1 WP_015418630.1	WP_007409615.1 WP_015418108.1	WP_015417731.1	4,2,1	CP051463
W1	4237431	3764	0.4585	-	WP_014417275.1 WP_014418636.1 WP_014416937.1 WP_007407911.1	WP_014417611.1 WP_014418766.1	WP_014418269.1	4,2,1	CP028375
NKG-1	4197217	3956	0.463	-	WP_095284604.1 WP_099567012.1 WP_052827063.1 WP_007407911.1	WP_007409615.1 WP_007408678.1	WP_032870093.1	4,2,1	CP024203
PEBA20	4284837	3820	0.459	-	WP_014417275.1 WP_014418636.1 WP_014416937.1 WP_007407911.1	WP_014417611.1 WP_014418766.1	WP_014418269.1	4,2,1	CP046145
GUMT319	3940023	4133	0.4658	-	WP_071391495.1 WP_071392064.1 WP_031378661.1 WP_014306180.1	WP_003154615.1 WP_003152038.1	WP_015388063.1	4,2,1	CP068563
S3-1	3929772	3944	0.465	-	WP_032874219.1 WP_032873666.1 WP_032872939.1 WP_007407911.1	WP_014417611.1 WP_032876792.1	WP_032873248.1	4,2,1	CP016371
GKT04	4149690	3789	0.4628	1	WP_007408036.1 WP_061046937.1 WP_033575066.1 WP_015240959.1	WP_007409615.1 WP_007408678.1	WP_025284935.1	4,2,1	CP072121
CBMB205	3929792	3747	0.465	-	WP_032874219.1 WP_032873666.1 WP_032872939.1 WP_007407911.1	WP_014417611.1 WP_032876792.1	WP_032873248.1	4,2,1	CP011937
DSYZ	4321463	3725	0.457		WP_015239460.1 WP_033574209.1 WP_041482102.1 WP_007407911.1	WP_039251609.1 WP_007408678.1	WP_015417731.1	4,2,1	CP030150
J17-4	3929768	3706	0.465	-	WP_032874219.1 WP_032873666.1 WP_032872939.1 WP_007407911.1	WP_014417611.1 WP_032876792.1	WP_032873248.1	4,2,1	CP060420
YYC	3973236	3826	0.4652	-	WP_032866507.1 WP_015239460.1 WP_032866907.1 WP_015240959.1	WP_007409615.1 WP_007408678.1	WP_007409449.1	4,2,1	CP075055
HC-8	4237170	3914	0.4585	-	WP_014417275.1 WP_014418636.1 WP_014416937.1 WP_007407911.1	WP_014417611.1 WP_014418766.1	WP_014418269.1	4,2,1	CP083436
L-1	4090582	4203	0.4652	-	WP_007408036.1 WP_061046937.1 WP_033575066.1 WP_015240959.1	WP_007409615.1 WP_007408678.1	WP_007409449.1	4,2,1	CP023859
JS25R	4014440	3746	0.4639	1	WP_022552827.1 WP_038461312.1 WP_022552609.1 WP_007407911.1	WP_014417611.1 WP_014418766.1	WP_022553026.1	4,2,1	CP009679
9912D	4241576	3856	0.4599	1	WP_017417329.1 WP_071181934.1 WP_014306180.1	WP_014417611.1 WP_014418766.1	WP_017418047.1	3,2,1	CP017775
WRN014	4063541	3750	0.4627	-	WP_003152407.1 WP_003155367.1 WP_014304365.1 WP_014306180.1	WP_003154615.1 WP_003152038.1	WP_003153418.1	4,2,1	CP041361
GQJK49	3929760	3956	0.465	-	WP_032874219.1 WP_032873666.1 WP_032872939.1 WP_007407911.1	WP_014417611.1 WP_032876792.1	WP_032873248.1	4,2,1	CP021495
G341	4009746	4185	0.4649	-	WP_047936031.1 WP_015239460.1 WP_007410183.1 WP_007407911.1	WP_007409615.1 WP_007408678.1	WP_007409449.1	4,2,1	CP011686
GUAL210	4011788	3739	0.4641	-	WP_015239460.1 WP_014418636.1 WP_033575066.1 WP_007407911.1	WP_014417611.1 WP_007408678.1	WP_015417731.1	4,2,1	CP069214
LQ-3	3929792	3871	0.465	-	WP_032874219.1 WP_032873666.1 WP_032872939.1	WP_014417611.1 WP_032876792.1	WP_032873248.1	4,2,1	CP120637

## Sheet: Table S3
Table S3 B. velezensis utilized for homologous sequence comparison and analysis of the GGDEF domain, EAL domain, and PilZ domain
	GGDEF		EAL		PilZ
Strains	Accession numbers	Identity	Accession numbers	Identity	Accession numbers	Identity
FZB42	WP_012117154.1	0.9893	WP_007408678.1	1	WP_022553026.1	0.9742
CAU B946	WP_003155367.1		WP_003152038.1		WP_015417731.1
CC09	WP_015239460.1		WP_007408678.1		WP_038458995.1
SQR9	WP_038457408.1		WP_032876792.1		WP_007612262.1
AL7	WP_007610270.1		WP_007613436.1		WP_032873248.1
LS69	WP_032874219.1		WP_032876792.1		WP_003153418.1
M75	WP_069473228.1		WP_003152038.1		WP_015417731.1
QST713	WP_053573518.1		WP_007408678.1		WP_136396472.1
UFLA258	WP_136396227.1		WP_007408678.1		WP_015417731.1
UCMB5140	WP_015239460.1		WP_015418108.1		WP_014418269.1
W1	WP_014417275.1		WP_014418766.1		WP_032870093.1
NKG-1	WP_095284604.1		WP_007408678.1		WP_014418269.1
PEBA20	WP_014417275.1		WP_014418766.1		WP_015388063.1
GUMT319	WP_071392064.1		WP_003152038.1		WP_032873248.1
S3-1	WP_032874219.1		WP_032876792.1		WP_025284935.1
LQ-3	WP_032874219.1		WP_032876792.1		WP_032873248.1

## Sheet: Table S4
Table S4 QMEAN Z-score of predicted GGDEF, EAL and PilZ domain models and their sequence consistency with the templates
Strains	domains	QMEAN Z-score	Seq Identity
LQ-3	GGDEF	-1.35	0.3631
	EAL	-2.4	0.3036
	PilZ	-1.72	0.4623

## Sheet: Table S5
Table S5 Strains and plasmids used in this study
Strains and plasmids	Features	Resource
Strains
Bacillus subtilis
LQ-3	Wild-type strain	Laboratory stock
LQ-3 (pUBXC)	Wild-type strain containingpUBXC plasmid	This study
ΔdgcK	dgcK deletion mutant of LQ-3	This study
ΔdgcP	dgcP deletion mutant of LQ-3	This study
ΔpdeH	pdeH deletion mutant of LQ-3	This study
ΔydaK	ydaK deletion mutant of LQ-3	This study
ΔykuI	ykuI deletion mutant of LQ-3	This study
Escherichia coli
DH5ɑ	Wild-type strain	Presented by Professor Wang Qi’s laboratory
EC135	Wild-type strain	Presented by Professor Wang Qi’s laboratory
Plasmids
pMDE	The EcoR V enzyme cleavage site of pMD19-T was inserted with the erythromycin resistance gene from pTTTUD (with Spe I and Xba I enzyme cleavage sites added at both ends),AmpR和ErmR	Presented by Professor Wang Qi’s laboratory
pMDE-dgcK	Plasmid for knocking out dgcK, AmpR和ErmR	This study
pMDE-dgcP	Plasmid for knocking out dgcP，AmpR和ErmR	This study
pMDE-pdeH	Plasmid for knocking out pdeH, AmpR和ErmR	This study
pMDE-ydaK	Plasmid for knocking out ydaK, AmpR和ErmR	This study
pMDE-ykuI	Plasmid for knocking out ykuI, AmpR和ErmR	This study
pUBX	Bacillus-Escherichia coli shuttle vector, including PxylA, xylR and t0 transcriptional terminator, has a backbone derived from pUB110, ZeoR	Presented by Professor Wang Qi’s laboratory
pUBXC	ComK associated with competence formation is linked by the xylose induction system of pUBX, ZeoR	Presented by Professor Wang Qi’s laboratory

## Sheet: Table S6
Table S6 Primer used in this study
Primer name	Sequence(5’-3’)	Usage
dgcK-Up-F (Hind III)	CCCAAGCTTGCTGATTTTCCCGATG	Amplify the upstream fragment of dgcK
dgcK-Up-R (Spe I)	GGACTAGTAAGTTACTAGAGAAAGGGTGGA
dgcK-Dn-F (BamH I)	CGCGGATCCGAAGAGGAAATCATTC	Amplify the downstream fragment of dgcK
dgcK-Dn-R (Sac I)	CGAGCTCTAGATAGGGAGTAGGTCAAC
dgcP-Up-F (Hind III)	CCCAAGCTTTTCAGCGTCGAAAGTAA	Amplify the upstream fragment of dgcP
dgcP-Up-R (Spe I)	GGACTAGTATCATAAACCGGCACTCTTC
dgcP-Dn-F (BamH I)	CGCGGATCCTCTTTAGCGAAGTAAAAC	Amplify the downstream fragment of dgcP
dgcP-Dn-R (Sac I)	CGAGCTCGTAGACATAATTTCCCTGATC
pdeH-Up-F (Hind III)	CCCAAGCTTCCCTTTGAAAACGGCTATG	Amplify the upstream fragment of pdeH
pdeH-Up-R (Spe I)	GGACTAGTTGTAAACCGCGCCGAGAG
pdeH-Dn-F	CATCTCTAGAGGATCGCTTTAAGCCGACCACCTG	Amplify the downstream fragment of pdeH
pdeH-Dn-R	CGGTACCCGGGGATCGATCAATGAATTGTGTATGGTGAAC
ydak-Up-F	GACCATGATTACGCCAAGCTGTCCGGACCGCTTCAGCC	Amplify the upstream fragment of ydaK
ydak-Up-R	GCAGGCATGCAAGCTTCCTTTCAGCCAGAAGCGGC
ydak-Dn-F	CCGGGTACCGAGCTCGAATTGCGCTCTTCATGATTTCGGCG	Amplify the downstream fragment of ydaK
ydak-Dn-R	AAAACGACGGCCAGTGAATTTTCAAGCTTGACCGGAGTATCATCC
ykuI-Up-F	GACCATGATTACGCCAAGCTGCACTATGAACAGTGTGCCG	Amplify the upstream fragment of ykuI
ykuI-Up-R	GACCTGCAGGCATGCAAGCTATCACCTGCTTCTCTATCTTTGTC
ykuI-Dn-F	CGGGTACCGAGCTCGAATTGCCGCTTTTTTTGTTCATTTG	Amplify the downstream fragment of ykuI
ykuI-Dn-R	AAACGACGGCCAGTGAATTGTGTATAGCCGTAATAAACTTTGTG
m-K-F	GCGTTTATTGAAAAAGAATATGAGGGC	Internal primers for verifying ΔdgcK
m-K-R	CGTAAATCAATTGCAGTGCAAAACC
m-P-F	CCATTCATTACATGAAGTCAACTGGG	Internal primers for verifying ΔdgcP
m-P-R	GCAAACACAGAAGCTGAACAAAAAGG
m-H-F	GACTTTGACGTGACGTATAATCCCGAC	Internal primers for verifying ΔpdeH
m-H-R	TGAAATGCTTGATGAAGCGGGTTTCAC
Note: The horizontal line indicates the enzyme cleavage site
